# Supplementary material for: Magnetization of Ultraviolet-Reduced Graphene Oxide Flakes in Composites Based on Polystyrene
Source: Materials (Basel). 2021 May 12;14(10):2519. doi: 10.3390/ma14102519 (PMC8151044; doi:10.3390/ma14102519)
Supplement: Supplementary file 1 [file materials-14-02519-s001.zip]

Archive with 1 entries (1 files):
- materials-1187805-supplementary.pdf
